# Supplementary material for: Hyper-Methylated Loci Persisting from Sessile Serrated Polyps to Serrated Cancers
Source: Int J Mol Sci. 2017 Mar 2;18(3):535. doi: 10.3390/ijms18030535 (PMC5372551; doi:10.3390/ijms18030535)
Supplement: Supplementary file 1 [file ijms-18-00535-s001.zip]

Archive with 2 entries (2 files):
- ijms-174126-suppl.pdf
- ijms-174126-figure.pdf
